# Supplementary material for: Moose genomes reveal past glacial demography and the origin of modern lineages
Source: BMC Genomics. 2020 Dec 2;21:854. doi: 10.1186/s12864-020-07208-3 (PMC7709250; doi:10.1186/s12864-020-07208-3)
Supplement: Supplementary file 1 — Additional file 1. [file 12864_2020_7208_MOESM1_ESM.xlsx]

## Sheet: Sheet1
Sample ID	Sample type	Species	Location	Data type	Sex	Tissue	Collection date	Sample age (y. BP) /median	Calibrated age cal 1-sigma	Radiocarbon code	Average depth (nuclear / mitochondrial)	ENA/NCBI accession number
A. alces	modern	A. alces	Sweden	nu/mt	female	muscle	1980				20 / 41,291	PRJNA668262 (assembly) and PRJEB40679/SAMEA7377106 (This study)
A. a. americana	modern	A. a. americana (Eastern moose)	VT, USA	nu/mt	male	muscle	2017				19 / 25,781	PRJNA325061/SAMN07695256
A. a. gigas	modern	A. a. gigas (Alaskan moose)	AK, USA	nu/mt	male	muscle	2017				16 / 26,657	PRJNA325061/SAMN07695254
A. a. shirasi	modern	A. a. shirasi (Rocky mountains moose)	WY, USA	nu/mt	female	muscle	2017				12 / 17,387	PRJNA325061/SAMN07695255
A. a. shirasi	modern	A. a. shirasi (Rocky mountains moose)	ID, USA	nu/mt	male	muscle	2017				16 / 26,453	PRJNA325061/SAMN07695257
MF784597.1	modern	A. alces	Poland	mt		muscle	2014					MF784597.1
MF784598.1	modern	A. alces	Poland	mt		muscle	2014					MF784598.1
MF784599.1	modern	A. alces	Poland	mt		muscle	2014					MF784599.1
MF784600.1	modern	A. alces	Poland	mt		muscle	2014					MF784600.1
MF784601.1	modern	A. alces	Poland	mt		muscle	2014					MF784601.1
MF784602.1	modern	A. alces	Poland	mt		muscle	2014					MF784602.1
MF784603.1	modern	A. alces	Poland	mt		muscle	2014					MF784603.1
MF784604.1	modern	A. alces	Poland	mt		muscle	2014					MF784604.1
KP405229.1	modern	A. a. cameloides (Amur moose)	China	mt		muscle	2015					KP405229.1
JN632595.1	modern	A. alces	Kazakhstan	mt		muscle	2015					JN632595.1
NC_020677.1	modern	A. alces	Kazakhstan	mt		muscle	2015					NC_020677.1
Meng37	ancient	A. alces	Bensheim, Germany	mt		cranium/petrous	2019	10,495 +-28 / 10,400	10,580-10,469	MAMS-42507	NA / 454.9	PRJEB40679/SAMEA7377075 (This study)
Meng43	ancient	A. alces	Wolfskehlen, Germany	mt		cranium/petrous	2019	1,557*			NA / 113.2	PRJEB40679/SAMEA7377076 (This study)
Meng44	ancient	A. alces	Groß-Rohrheim, Germany	mt		cranium/petrous	2019	810*			NA / 21.2	PRJEB40679/SAMEA7384703 (This study)
Qh37/SMNK-PAL 45067	ancient	A. alces	Eggenstein, Germany	mt		cranium/petrous	2019	1,235*		MAMS-42417	NA / 45.9	PRJEB40679/SAMEA7384703 (This study)
MH315	ancient	A. alces	Tatarstan, Russia	mt		antler	2019	1,273±28 / 1,227	1,287-1,175	OxA-34958	NA / 16.4	PRJEB40679/SAMEA7384703 (This study)
*age was estimated in BEAST
